# Supplementary material for: Prolonged detection of complete viral genomes demonstrated by SARS-CoV-2 sequencing of serial respiratory specimens
Source: PLoS One. 2021 Aug 5;16(8):e0255691. doi: 10.1371/journal.pone.0255691 (PMC8341697; doi:10.1371/journal.pone.0255691)
Supplement: S1 Table — Sample details including sample name, date, laboratory of origin, gender, age and Allplex assay resulting Ct values for the N, E and RdRP genes, where “-”denotes an undetected gene. Samples sequenced in this study are marked by *. All samples are patient-matched with at least 2 time-points per patient, where _1, _2, etc. in the sample name denotes the time-points considered for each patient. (XLSX) [file pone.0255691.s001.xlsx]

## Sheet: Supplementary Table 1
sample	seq	laboratory	gender	age	N Ct	RdRP Ct	E Ct	GISAID acession
S1_1	*	Ichilov	male	51	30.13	28.55	28.56	EPI_ISL_2769156
S1_2	*	Ichilov			30.01	29.11	28.25	EPI_ISL_2769151
S1_3	*	Ichilov			38.48	-	-	EPI_ISL_2769152
S2_1	*	Ichilov	female	79	28.9	27.74	26.05	EPI_ISL_2769153
S2_2		Ichilov			29.18	28.21	28.21
S2_3	*	Ichilov			30.98	30.35	29.52	EPI_ISL_2769154
S2_4		Ichilov			33.1	33.47	32.36
S2_5	*	Ichilov			36.54	-	-	EPI_ISL_2769155
S3_1	*	Ichilov	female	49	31.51	29.45	28.71	EPI_ISL_2769156
S3_2	*	Ichilov			-	38.35	-	EPI_ISL_2769157
S3_3	*	Ichilov			37.49	-	-	EPI_ISL_2769158
S4_1	*	Ichilov	female	71	21.86	19.91	18.77	EPI_ISL_2772706
S4_2	*	Ichilov			30.55	30.21	28.86	EPI_ISL_2772707
S4_3	*	Ichilov			38.48	-	-	EPI_ISL_2772708
S5_1	*	Ichilov	female	71	20.63	18.04	17.32	EPI_ISL_2786918
S5_2	*	Ichilov			34.54	33.33	33.13	EPI_ISL_2786913
S5_3	*	Ichilov			37.15	36.53	-	EPI_ISL_2810026
S5_4		Ichilov			38.71	-	-
S6_1	*	Ichilov	male	86	23.37	21.58	20.38	EPI_ISL_2811907
S6_3	*	Ichilov			36.57	-	-	EPI_ISL_2811908
S7_1	*	Ichilov	male	41	21.34	19.51	18.92	EPI_ISL_2786919
S7_2	*	Ichilov			28.12	27.66	26.52	EPI_ISL_2811909
S7_3	*	Ichilov			37.04	-	-	EPI_ISL_2811910
S7_4		Ichilov			38.53	-	-
S8_1	*	IDF	male	46	35.71	36.79	33.03	EPI_ISL_2811911
S8_2	*	IDF			34.59	-	-	EPI_ISL_2811912
S8_3	*	IDF			37.8	-	-	EPI_ISL_2786914
S9_1	*	IDF	male	39	31.94	32.13	30.05	EPI_ISL_2786908
S9_2	*	IDF			36.68	-	-	EPI_ISL_2811916
S9_3	*	IDF			39.52	-	-	EPI_ISL_2811917
S10_1	*	IDF	male	28	26.43	25.52	22.58	EPI_ISL_2786920
S10_2	*	IDF			31.55	32.19	31.06	EPI_ISL_2811914
S10_3	*	IDF			38.63	-	-	EPI_ISL_2811915
S11_1	*	IDF	male	28	25.45	23.72	22.56	EPI_ISL_2786921
S11_2	*	IDF			27.6	27.23	25.35	EPI_ISL_2786922
S11_3		IDF			36.79	-	-
S12_1	*	IDF	female	19	32.66	32.62	-	EPI_ISL_2810022
S12_2	*	IDF			34.57	34.58	-	EPI_ISL_2810023
S12_3	*	IDF			38.49	-	-	EPI_ISL_2810024
S13_1	*	ICVL	male	41	22.8623	22.9465	20.7662	EPI_ISL_2786923
S13_2	*	ICVL			30.6289	31.1942	29.2721	EPI_ISL_2786910
S13_3		ICVL			35.4098	-	38.5819
S13_4		ICVL			37.2051	-	37.2894
S13_5		ICVL			36.6121	-	-
S14_1	*	ICVL	female	18	31.4479	32.0947	28.155	EPI_ISL_2786916
S14_2		ICVL			33.7909	33.6871	31.8567
S14_3	*	ICVL			31.4363	32.5809	30.0416	EPI_ISL_2786912
S14_4	*	ICVL			38.0797	-	-	EPI_ISL_2810025
S15_1	*	ICVL	female	42	32.6517	32.8343	30.4597	EPI_ISL_2786907
S15_2	*	ICVL			29.0015	28.7765	26.187	EPI_ISL_2786915
S15_3		ICVL			31.4386	32.523	32.3858
S15_4	*	ICVL			34.5303	40.1353	-	EPI_ISL_2786911
S16_1	*	ICVL	male	14	22.3939	22.9204	20.1559	EPI_ISL_2786924
S16_2	*	ICVL			33.6962	35.6418	34.536	EPI_ISL_2786909
S16_3	*	ICVL			36.8269	-	-	EPI_ISL_2786917
S17_1		Rambam	male	39	30.66	29.64	28.45
S17_2		Rambam			39.03	-	-
S17_3		Rambam			39.03	-	-
S18_1		Rambam	female	74	32.91	31.68	35.04
S18_2		Rambam			34.38	-	-
S19_1		Rambam	male	31	25.37	23.43	22.41
S19_2		Rambam			38.44	-	35.88
S20_1		Rambam	female	31	19.57	17.84	16.93
S20_2		Rambam			39.66	-	-
S21_1		Rambam	female	31	22.64	21.52	20.21
S21_2		Rambam			38.23	-	-
S22_1		Rambam	male	28	30.91	29.28	28.15
S22_2		Rambam			35.02	-	-
S23_1		Rambam	male	25	17.99	16.49	14.86
S23_2		Rambam			35.66	-	-
S24_1		Rambam	female	73	18.94	17.29	16.08
S24_2		Rambam			38.23	-	-
S25_1		Rambam	female	19	19.37	20.23	19.06
S25_2		Rambam			-	-	35.26
S25_3		Rambam			39	-	-
S26_1		Rambam	male	53	23.98	22.31	20.67
S26_2		Rambam			31.69	30.42	29.38
S26_3		Rambam			36.24	35.9	-
S27_1		Rambam	male	51	16.94	15.68	14.51
S27_2		Rambam			37.31	-	-
S28_1		Rambam	male	47	30.36	30.42	28.58
S28_2		Rambam			35.63	-	-
S29_1		Rambam	male	33	33.16	30.99	29.4
S29_2		Rambam			39.89	-	-
S29_3		Rambam			29.29	27.15	26.29
S29_4		Rambam			38.53	-	-
S30_1		Rambam	male	50	34.15	36.47	32.62
S30_2		Rambam			39.99	-	-
S30_3		Rambam			33.48	32.09	31.14
S30_4		Rambam			37.2	-	-
S31_1		Rambam	male	48	15.73	15.7	12.22
S31_2		Rambam			30.17	29.4	-
S31_3		Rambam			37.63	-	-
S32_1		Rambam	male	44	37.92	36.38	33.3
S32_2		Rambam			37.85	-	-
S33_1		Rambam	male	33	38.11	36.57	34.19
S33_2		Rambam			38.6	-	-
S34_1		Rambam	male	28	31.29	31.92	29.46
S34_2		Rambam			34.78	34.99	-
S35_1		Rambam	male	33	31.33	30.58	28.24
S35_2		Rambam			37.45	-	-
S36_1		Rambam	male	37	34.03	30.58	29.71
S36_2		Rambam			37.97	-	-
S37_1		Rambam	female	42	28.85	26.71	25.75
S37_2		Rambam			36.9	-	-
S38_1		Rambam	male	39	37.9	35.96	37.2
S38_2		Rambam			36.05	-	-
S39_1		Rambam	male	68	36.97	36.43	35.66
S39_2		Rambam			39.04	-	-
S39_3		Rambam			33.3	32.87	32.12
S39_4		Rambam			35.03	-	-
S40_1		Rambam	male	60	29.81	28.23	27.46
S40_2		Rambam			39.13	-	-
S41_1		Rambam	male	59	29.21	27.65	26.94
S41_2		Rambam			37.75	-	-
S42_1		Rambam	male	59	31.08	30.02	29
S42_2		Rambam			36.41	-	-
S43_1		Rambam	male	55	17.92	15.2	13.72
S43_2		Rambam			38.61	-	-
S44_1		Rambam	male	55	22.27	20.77	19.45
S44_2		Rambam			27.9	27.46	25.61
S44_3		Rambam	male	77	35.63	-	-
S44_4		Rambam			31.18	29.51	29.07
S44_5		Rambam			35.1	-	-
S45_1		Rambam			32.38	31.57	29.99
S45_2		Rambam			37.48	-	-
S46_1		Rambam	male	37	31.91	32.59	30.69
S46_2		Rambam			35.04	-	33.27
S46_3		Rambam			36.32	-	-
S47_1		Rambam	female	81	28.63	27.57	26.46
S47_2		Rambam			31.31	31.61	30.15
S47_3		Rambam			30.88	31.71	29.11
S47_4		Rambam			29.18	28.74	27.47
S47_5		Rambam			27.76	26.32	24.51
S47_6		Rambam			34.04	33.95	32.71
S47_7		Rambam			36.63	-	-
S47_8		Rambam			36.42	35.17	33.19
S47_9		Rambam			36.32	-	-
S47_10		Rambam			36.79	-	-
S48_1		Rambam	male	21	21.33	20.11	18.51
S48_2		Rambam			38.12	-	-
S49_1		Rambam	male	90	32.75	31.97	30.38
S49_2		Rambam			36.42	-	-
S50_1		Rambam	male	71	34.3	35.83	31.67
S50_2		Rambam			36.15	37.29	-
S50_3		Rambam			36.87	-	-
S51_1		Rambam	male	29	34.43	32.55	32.4
S51_2		Rambam			36.45	-	-
S52_1		Rambam	female	62	39.81	37.04	35.53
S52_2		Rambam			36.42	-	-
