# Supplementary material for: Prolonged detection of complete viral genomes demonstrated by SARS-CoV-2 sequencing of serial respiratory specimens
Source: PLoS One. 2021 Aug 5;16(8):e0255691. doi: 10.1371/journal.pone.0255691 (PMC8341697; doi:10.1371/journal.pone.0255691)
Supplement: S2 Table — Four SARS-CoV-2 positive samples were diluted with negative sample. (XLSX) [file pone.0255691.s002.xlsx]

## Sheet: Supplementary Table 2
Sample number	Seegene E	Seegene RdRp	Seegene N
N-468	25.66	27.55	29.4
N-468 1:10	27.09	28.8	30.48
N-468 1:100	30.25	31.72	33.69
N-468 1:1000	34.81	34.52	36.81
N-1016 1:10	23.5	24.48	26.85
N-1016 1:100	26.57	27.85	29.57
N-1016 1:1000	30.14	30.83	32.76
N-1016 1:5000	32.59	33.7	35.59
N-1016 1:25000	N/A	N/A	37.55
N-1016 1:125000	N/A	N/A	N/A
N-1016 1:625000	N/A	N/A	N/A
N-1016 1:3125000	N/A	N/A	N/A
N-902 1:10	24.5	26.44	28.24
N-902 1:100	27.94	29.5	31.07
N-902 1:1000	31.79	32.49	35.2
N-902 1:5000	N/A	35.04	36.78
N-902 1:25000	N/A	N/A	38.63
N-902 1:125000	N/A	N/A	N/A
N-902 1:625000	N/A	N/A	N/A
N-902 1:3125000	N/A	N/A	N/A
N-468 1:10	23.59	25.94	27.19
N-468 1:100	27.33	28.3	30.54
N-468 1:1000	30.24	32.04	33.69
N-468 1:5000	33.04	34.29	36.11
N-468 1:25000	34.87	37.64	36.87
N-468 1:125000	N/A	N/A	N/A
N-468 1:625000	N/A	N/A	N/A
N-468 1:3125000	N/A	N/A	N/A
SEEGENE positive control Covid19	19.99	19.98	18.45
SEEGENE positive control Covid19	20.09	20.06	18.49
