# Supplementary material for: Prolonged detection of complete viral genomes demonstrated by SARS-CoV-2 sequencing of serial respiratory specimens
Source: PLoS One. 2021 Aug 5;16(8):e0255691. doi: 10.1371/journal.pone.0255691 (PMC8341697; doi:10.1371/journal.pone.0255691)
Supplement: S3 Table — Coverage percentage for the whole genome (WG) and for each gene/segment in all 3 time-points (tp1, tp2, tp3) for each of the 16 patients whose genome was sequenced. Five different coverages are shown, each considering a different threshold for depth of sequencing per position below which “no coverage” was recorded–depths of 1, 5 (used in the study), 10, 20 and 50. For each, the coefficient of determination (r2), the differences in coverage between tp1 and tp3 (Δtp1,3) and the paired T-test p.value of tp1 vs. tp3 (pval(tp1,3) are shown. (XLSX) [file pone.0255691.s003.xlsx]

## Sheet: Supplementary Table 3
	% coverage (1)						% coverage (5)						% coverage (10)						% coverage (20)						% coverage (50)
	tp1	tp2	tp3	r2	△tp1,3	pval (tp1,3)	tp1	tp2	tp3	r2	△tp1,3	pval (tp1,3)	tp1	tp2	tp3	r2	△tp1,3	pval (tp1,3)	tp1	tp2	tp3	r2	△tp1,3	pval (tp1,3)	tp1	tp2	tp3	r2	△tp1,3	pval (tp1,3)
WG	97.75	96.58	96	0.96	1.75	0.366	97.75	96.58	96	0.96	1.75	0.366	92.74	86.25	88.31	0.44	4.43	0.25	90.43	81.09	85.09	0.32	5.34	0.256	86.94	74.72	80.55	0.27	6.39	0.236
NUCAP	98.14	100	93.04	0.5	5.1	0.0329	95.84	98.87	73.46	0.65	22.38	0.00013	95.25	98.38	67.71	0.67	27.54	0.000135	94.47	95.32	62.56	0.73	31.91	6.2e-05	90.82	92.86	58.29	0.7	32.53	0.000187
ENVELOPE	100	100	98.04	0.75	1.96	0.336	96.93	100	90.82	0.43	6.11	0.166	90.26	100	86.99	0.06	3.27	0.18	89.97	100	70.91	0.42	19.07	0.0453	89.82	100	62.22	0.5	27.6	0.0172
NSP12	95.34	96.44	92.52	0.49	2.82	0.35	93.56	92.1	85.03	0.87	8.53	0.0113	92.23	89.27	79.56	0.91	12.67	0.00117	90.67	87.71	75.32	0.89	15.35	0.000829	88.08	84.64	68.41	0.88	19.67	0.000584
UTR5	92.56	88.82	87.9	0.89	4.66	0.00673	91.86	88.37	84.1	1	7.76	0.0136	88.38	88.03	76.05	0.77	12.33	0.116464	84.26	87.48	67.8	0.61	16.46	0.124	79.03	87.03	64.43	0.41	14.6	0.21
ORF1ab	95.29	96.08	90.29	0.63	5	0.0707	92.67	92.45	81.17	0.76	11.5	0.00314	91.52	89.95	74.72	0.82	16.8	0.000598	89.89	87.59	67.77	0.83	22.12	9.68e-05	87.27	84.31	60.32	0.83	26.95	4.21e-05
NSP1	100	100	100	0.6	0	NA	100	100	98.89	0.75	1.11	0.336	100	100	95.48	0.75	4.52	0.109	99.29	100	88.37	0.7	10.92	0.0718	99.18	100	77.74	0.72	21.44	0.0278
NSP2	94.26	95.28	86.86	0.65	7.39	0.0268	91.86	88.91	70.42	0.85	21.44	0.000478	90.98	86.61	63.75	0.87	27.23	0.000141	89.07	84.1	57.86	0.87	31.2	2.25e-05	82.38	80.44	52	0.8	30.38	0.000227
NSP3	93.74	93.54	87.35	0.77	6.39	0.165	89.93	88.42	74.82	0.82	15.11	0.0139	88.69	84.99	65.51	0.87	23.18	0.00191	87.09	81.39	56.5	0.88	30.59	0.000144	84.74	76.53	48.79	0.91	35.95	3.35e-05
NSP4	97.35	99.85	94.36	0.3	2.99	0.122	94.81	98.36	85.69	0.49	9.12	0.0667	94.35	96.36	79.71	0.65	14.64	0.028	93.77	95.93	73.27	0.67	20.5	0.00596	92.68	95.19	69.52	0.67	23.16	0.00216
NSP5	98.12	100	97.44	0.07	0.68	0.717	96.52	100	94.71	0.11	1.82	0.674	96.38	99.78	88.4	0.47	7.98	0.28	96.3	99.78	83.67	0.56	12.64	0.137	95.91	97.4	80.45	0.68	15.46	0.0547
NSP6	99.8	100	100	0.75	-0.2	0.336	98.51	100	99.32	0.29	-0.81	0.577	98.5	100	97.02	0.25	1.48	0.59	98.47	100	93.25	0.54	5.22	0.241	96.83	99.72	80.26	0.62	16.57	0.0166
NSP7	99.6	100	100	0.75	-0.4	0.336	97.27	100	98.37	0.16	-1.09	0.776	95.93	100	96.81	0.04	-0.89	0.901	95.84	100	94.75	0.04	1.09	0.825	94.64	100	87.79	0.31	6.84	0.391
NSP8	99.3	100	93.14	0.67	6.16	0.085	98.79	100	86.7	0.68	12.09	0.013	97.44	100	81.52	0.63	15.92	0.00586	96.77	98.36	67.81	0.71	28.95	8.5e-05	95.36	96.94	55.68	0.72	39.68	2.87e-05
NSP9	91.13	100	82.62	0.24	8.51	0.261	89.78	94.34	75.04	0.53	14.74	0.117	88.47	92.22	61.16	0.65	27.31	0.0201	85.21	88.01	47.79	0.69	37.42	0.00824	80.62	72.11	40.92	0.9	39.69	0.0107
NSP10	94.35	97.04	91.35	0.28	3	0.606	92.14	94.55	82.11	0.58	10.03	0.18	90.49	91.65	76.85	0.69	13.64	0.0646	87.44	83.52	68.28	0.9	19.16	0.0101	84.96	82.73	56.82	0.81	28.14	0.00321
NSP11	81.87	72.73	53.33	0.96	28.53	0.134	69.41	63.64	35.38	0.87	34.03	0.0462	62.27	32.63	6.67	1	55.6	0.00121	42.86	9.79	0	0.91	42.86	0.00809	42.86	9.09	0	0.9	42.86	0.00809
NSP13	98.71	100	99.79	0.61	-1.08	0.217	96.81	99.06	95.78	0.1	1.04	0.537	95.65	97.47	89.62	0.54	6.03	0.0487	94.77	97.42	80.98	0.61	13.78	0.00722	94.63	97.41	71.17	0.66	23.46	0.00146
NSP14	97.74	98.95	96.93	0.16	0.81	0.645	96.58	98.39	90.69	0.53	5.89	0.0815	96.1	97.13	86.18	0.67	9.92	0.019	94.66	96.62	80.84	0.65	13.82	0.00822	93.34	94.19	73.31	0.72	20.03	0.00306
NSP15	87.45	85.68	68.99	0.82	18.46	0.00417	81.45	74.34	57.63	0.95	23.82	0.000481	77.39	66.63	52.9	1	24.48	0.00128	72.61	61.39	48.23	1	24.38	0.00321	67.6	55.3	45.74	0.99	21.86	0.00464
NSP16	89.82	90.25	71.98	0.73	17.84	0.00499	85.67	86.25	58.28	0.73	27.39	0.000778	83.84	83.1	55.1	0.77	28.74	0.00143	78.86	74.84	48.93	0.85	29.93	0.00565	70.87	68.53	38.61	0.8	32.26	0.0123
SPIKE	95.65	96.99	89.73	0.59	5.91	0.0185	92.48	95.24	78.85	0.6	13.63	0.00174	91.51	94.01	74.56	0.64	16.96	0.00109	90.62	93.43	69.65	0.65	20.97	0.0013	88.84	92.32	64.22	0.65	24.62	0.00155
ORF3a	98.08	100	96.15	0.25	1.92	0.505	93.8	99.44	92.14	0.05	1.66	0.681	92.18	97.89	87.34	0.21	4.84	0.363	92.07	97.44	82.46	0.4	9.62	0.158	91.97	97.41	78.35	0.48	13.62	0.0444
MEMBRANE	87.27	90.65	83.49	0.28	3.79	0.73	82.43	84.36	68.51	0.65	13.92	0.143	81.44	83.83	60.11	0.67	21.33	0.0216	79.99	77.28	52.12	0.82	27.87	0.00314	74.7	61.42	45.87	1	28.83	0.00776
ORF6	93.93	67.89	58.24	0.93	35.69	0.0146	88.33	61	29.35	1	58.97	9.58e-05	72.2	60.8	27.6	0.93	44.6	0.00562	64.98	60.56	21.4	0.83	43.58	0.0025	60.02	56.7	15.63	0.81	44.4	0.00455
ORF7a	89.99	87.68	71.46	0.84	18.53	0.0237	85.38	78.64	51.35	0.89	34.03	0.00665	81.32	73.87	46.01	0.9	35.31	0.0128	77.21	71.66	38.82	0.86	38.39	0.0109	68.56	66.54	35.14	0.8	33.42	0.0504
ORF7b	91.89	90.32	76.32	0.82	15.57	0.0191	88.46	83.4	59.27	0.88	29.19	0.00393	85.41	77.84	53.93	0.92	31.48	0.00574	82.32	75.56	46.37	0.89	35.95	0.00298	75.53	70.67	41.43	0.85	34.1	0.0167
ORF8	100	100	99.87	0.75	0.13	0.205	100	99.95	90.71	0.75	9.29	0.0914	100	96.22	86.28	0.94	13.72	0.088	100	95.36	81.37	0.92	18.63	0.051	99.49	93.14	71.04	0.91	28.45	0.00786
ORF10	93.47	100	88.43	0.19	5.03	0.59	93.47	91.53	45.75	0.78	47.71	0.00113	93.47	90.05	40.46	0.8	53.01	0.000606	92.74	90.05	36.3	0.79	56.44	0.000278	88.77	89.12	31.4	0.75	57.37	0.00037
UTR3	83.09	85.15	71.12	0.62	11.97	0.325	79.38	76.06	40.2	0.81	39.18	0.00104	74.98	67.8	35.2	0.88	39.79	0.00183	70.59	62.05	33.16	0.91	37.43	0.00378	65.07	58.24	32.29	0.9	32.78	0.00965
